# Supplementary material for: Structural Analysis and Activity Correlation of Amphiphilic Cyclic Antimicrobial Peptides Derived from the [W4R4] Scaffold
Source: Molecules. 2023 Dec 12;28(24):8049. doi: 10.3390/molecules28248049 (PMC10745345; doi:10.3390/molecules28248049)
Supplement: Supplementary file 1 [file molecules-28-08049-s001.zip]

Archive with 1 entries (1 files):
- molecules-2755671-supplementary.pdf
